# Supplementary material for: COMUNET: a tool to explore and visualize intercellular communication
Source: Bioinformatics. 2020 May 12;36(15):4296–300. doi: 10.1093/bioinformatics/btaa482 (PMC7520036; doi:10.1093/bioinformatics/btaa482)
Supplement: btaa482_Supplementary_Data [file btaa482_supplementary_data.zip]

Archive with 5 entries (4 files):
- btaa482-suppl_data/
- btaa482-suppl_data/SupplTable_1_embryo_LRPclusters.csv
- btaa482-suppl_data/SupplTable_2_patternSearch_results.csv
- btaa482-suppl_data/SupplTable_3_AMLcomparative_sortedLRPlist.csv
- btaa482-suppl_data/Suppl_Fig_1_2_legends_revised.pdf
